# Supplementary material for: Integrated Computational Analysis Highlights unique miRNA Signatures in the Subventricular Zone and Striatum of GM2 Gangliosidosis Animal Models
Source: Int J Mol Sci. 2019 Jun 28;20(13):3179. doi: 10.3390/ijms20133179 (PMC6651736; doi:10.3390/ijms20133179)
Supplement: Supplementary file 1 [file ijms-20-03179-s001.zip]

Archive with 5 entries (4 files):
- Morena_et_al_Table_S1.xlsx
- __MACOSX/
- __MACOSX/._Morena_et_al_Table_S1.xlsx
- Morena_et_al_Supplementary_Figures.pdf
- __MACOSX/._Morena_et_al_Supplementary_Figures.pdf
