# Supplementary material for: Integrated Computational Analysis Highlights unique miRNA Signatures in the Subventricular Zone and Striatum of GM2 Gangliosidosis Animal Models
Source: Int J Mol Sci. 2019 Jun 28;20(13):3179. doi: 10.3390/ijms20133179 (PMC6651736; doi:10.3390/ijms20133179)
Supplement: Supplementary file 1 [file ijms-20-03179-s001.zip › Morena_et_al_Table_S1.xlsx]

## Sheet: Table S1
	Table S1. miRNA-mRNA target-relationship in enriched pathways in SVZ and STR of SD and TSD mice.
	miRNA	Role in Brain	Brain Area	Pathways	Target genes in pathway (Mouse Gene Official Symbol)
	miR-124	It regulates adult neurogenesis in the SVZ [1–3], controls the neurite outgrowth during neuronal differentiation via cytoskeleton regulation [4], regulates the astrocytic lineage differentiation [5], promotes microglia activation [6] and neurodegeneration and neuroinflammation processes, as recently showed in the rare neurodegenerative disorder Multiple Systems Atrophy [7].	STR-SD	RET signaling	Dok2; Frs2; Gfra1; Grb10; Grb2; Mapk7; Pik3ca; Plcg1; Prkca; Ptpn11; Ret; Sos1
				PI3 kinase	Akt2; Akt3; Gna14; Gnaq; Gnb3; Gnb4; Gsk3b; Insr; Nras; Pdpk1; Pik3ca; Pten; Rps6kb1; Sos1; Sos2
				Axon guidance mediated by netrin	Ntn3; Unc5d; Plcg2; Nfatc2; Ntng1; Pik3ca
			SVZ-SD	Nicotinic acetylcholine receptor signaling	Ache; Bche; Chrnb1; Chrnb3; Myh10; Myh9; Myo1e; Myo3b; Myo6; Snap23; Snap29; Stx1a; Vamp3
				Muscarinic acetylcholine receptor 2 and 4 signaling	Ache; Bche; Chrm4; Gnai1; Gnai2; Gnao1; Kcnj5; Prkar1a; Prkx; Snap23; Snap29; Stx1a; Vamp3
				Epidermal growth factor receptor (EGFR) signaling pathway	Akt2; Akt3; Cblb; Egfr; Erbb2; Map2k3; Map2k4; Map3k2; Map3k3; Mapk1; Mapk10; Mapk14; Nf1; Nras; Pik3c2a; Pik3ca; Plcg1; Plcg2; Ppp2r5e; Prkca; Prkci; Prkd1; Rac1; Rras; Shc1; Sos1; Sos2; Spry1; Spry2; Spry3; Stat1; Stat2; Stat3; Stat6; Tgfa; Ywhaq
				PDGF signaling pathway	Akt2; Araf; Arhgap1; Arhgap10; Arhgap15; Arhgap4; Braf; Chuk; Ehf; Elf3; Elk4; Erf; Ets1; Etv3; Fli1; Gabpa; Grb2; Gsk3b; Itpr3; Mapk1; Mapk7; Mycbp; Nck2; Nras; Pdpk1; Pik3ca; Pkn2; Plcg1; Plcg2; Prkca; Rps6ka1; Rps6ka2; Rps6ka4; Rps6kb1; Shc1; Sos1; Sos2; Srgap1; Srgap3; Stat1; Stat2; Stat3; Stat6
				Interleukin signaling pathway	Akt2; Akt3; Araf; Braf; Chuk; Elk3; Elk4; Gsk3b; Il13ra1; Il21; Il2ra; Mapk1; Mapk7; Nras; Pdpk1; Pik3ca; Rps6ka1; Rps6ka2; Shc1; Sos1; Sos2; Spib; Stat1; Stat2; Stat3; Stat6
				Translocation of GLUT4 to the plasma membrane	Akt2; Exoc8; Kif3a; Kif3b; Kifap3; Myo1c; Myo5a; Prkaa2; Prkab2; Prkag2; Rab10; Rab11a; Rab14; Rac1; Rala; Ralgapa2; Ralgapb; Rhoq; Snap23; Tbc1d1; Ywhaq
			STR-TSD	Vesicle-mediated transport	Akt2; Ap1g1; Ap1m2; Ap2m1; Ap3b1; Arcn1; Arrb1; Bloc1s6; Chmp2b; Copa; Copz1; Cpd; Dnajc6; Dnm1; Dnm2; Exoc8; Gja5; Gjb2; Gjc2; Gns; Kif3a; Kif3b; Kifap3; Myo1c; Myo5a; Myo6; Napa; Necap1; Picalm; Pik3c2a; Prkaa2; Prkab2; Prkag2; Pum1; Rab10; Rab11a; Rab14; Rac1; Rala; Ralgapa2; Ralgapb; Rhoq; Sar1b; Sec13; Sec24a; Snap23; Snapin; Snx5; Sort1
				Neurotransmitter receptors and postsynaptic signal transmission	Gabrb2; Kcnj12; Kcnj16; Adcy1; Adcy6; Adcy9; Arhgef9; Gabra5; Gabra6; Gnai1; Gnai2; Gnai3; Gnal; Gnal; Gnb3; Gng10; Gng2; Gng2; Gng4; Kcnj10; Kcnj12; Kcnj12; Kcnj15; Kcnj15; Kcnj15; Kcnj16; Kcnj16; Kcnj16; Kcnj16; Kcnj16; Kcnj2; Kcnj5; Akap5; Ap2a2; Ap2m1; Chrnb3; Chrnb3; Creb1; Dlg1; Gnb4; Gria2; Gria2; Gria2; Gria3; Gria4; Gria4; Grin1; Grin1; Grin2b; Grin3a; Htr3b; Plcb1; Plcb1; Plcb2; Prkar1a…
	miR-128	It controls the neuronal excitability, the motor behavior [8] and the inflammatory response [9].	STR-TSD	Inflammation mediated by chemokine and cytokine signaling pathway	Acta2; Actbl2; Adcy2; Adcy5; Adcy6; Cask; Ccl11; Ccl2; Ccl22; Ccr3; Ccr5; Cdc42; Cx3cr1; Fpr1; Prkcb; Prkce; Pten; Rras; Shc1; Socs5; Socs6; Socs7; Sos1; Xcr1
				Neurotransmitter receptors and postsynaptic signal transmission	Adcy1; Adcy3; Adcy5; Adcy6; Adcy7; Gabbr1; Gabbr2; Gabra4; Gabra5; Gabra6; Gabrb1; Gabrb3; Gabrg2; Glra2; Glrb; Gnb1; Gnb2; Gng12; Kcnj12; Kcnj15; Kcnj16; Kcnj5; Akap5; Ap2a2; Cacng2; Camk2b; Camkk1; Chrna2; Chrna3; Chrna4; Chrnb2; Chrnb3; Creb1; Dlg1; Dlg2; Dlg3; Epb4.1l1; Gnb4; Gria1; Gria3; Gria4; Grik3; Grin3a; Grip1; Ncald; Nsf; Plcb1; Plcb2; Prkar1a; Prkar1b; Rps6ka2; Synj2bp; Tspan7
				Membrane trafficking	Ap1g1; Ap1s2; Ap1s3; Arrb1; Bloc1s3; Calm1; Chmp3; Copa; Copg1; Copz1; Cpd; Dnm1; Exoc2; Exoc3; Exoc8; Gja3; Gja5; Gja8; Gjb5; Gjd2; Gns; Kif3a; Kif3b; Kifap3; Lnpep; Myh15; Myo5a; Ocrl; Pik3c2a; Preb; Prkaa2; Prkab1; Prkag1; Prkag2; Rab14; Ralgapa2; Ralgapb; Rhoq; Sec24a; Sec24b; Sfn; Sh3d19; Sort1; Stam; Tbc1d4; Tbc1d8b; Tfrc; Tjp1; Tpd52; Txndc5; Vps37a; Vps37b; Vps37c; Vps4b; Yipf6; Ywhab; Yw…
			SVZ-SD; SVZ-TSD	Insulin IGF pathway protein kinase MAP kinase signaling cascade	Elk1; Igf1; Igf1r; Insr; Irs1; Map2k1; Map2k2; Map2k3; Mapk1; Rasa1; Rps6ka2; Rps6ka4; Rps6ka5; Rps6kb1; Sos1; Sos2
				Interleukin signaling pathway	Braf; Elk1; Elk3; Elk4; Gsk3b; Ikbkb; Il10ra; Il13ra1; Il1a; Il21; Il23a; Il2ra; Il6; Il6st; Irs1; Mapk1; Mapk6; Mknk2; Nras; Pdpk1; Pik3ca; Rasa1; Rps6ka2; Shc1; Sos1; Sos2; Spib; Stat1; Stat2
				Sialic acid metabolism	Neu4; St3gal1; St3gal4; St6gal1; St6gal2; St6galnac3; St6galnac4; St8sia1; St8sia2; St8sia3; St8sia4
				Synthesis of PIPs at the plasma membrane	Inpp4b; Inpp5d; Inpp5j; Inpp5k; Mtm1; Mtmr1; Pik3c2a; Pik3ca; Pik3cg; Pik3r1; Pik3r3; Pip4k2a; Pip4k2b; Pten
	miR-33	It plays a role in lipid metabolism, such as pathways governing the cholesterol, triglycerides and HDL production [10,11]. Moreover, it controls the insulin signaling [11] and GABAA functions [12].	STR-SD	Axon guidance mediated by netrin	Nfatc3; Ntn1; Ntng1; Pik3c2a; Pik3c2b; Pik3cg; Pik3r1; Rhou; Unc5c; Vasp
				Integrin signaling	Arhgap26; Asap1; Bcar1; Braf; Cav1; Col10a1; Col12a1; Col3a1; Col4a3; Col8a1; Col8a2; Crk; Flnb; Itga4; Itga8; Itgae; Itgb1; Itgbl1; Lama3; Lims1; Mapk6; Nras; Pik3c2a; Pik3c2b; Pik3cg; Pik3r1; Rap2a; Rap2c; Rnd3; Sos1; Sos2; Vasp; Vcl
			SVZ-TSD	TGF beta signaling pathway	Bmp8a; Bmp8b; Bmpr1b; Gdf10; Gdf6; Gdnf; Inhbb; Lefty2; Map3k7; Map3k7cl; Mapk1; Mapk11; Mstn; Nras; Ski; Skil; Smad7; Smad9; Smurf1; Smurf2; Tgfb2; Tgfbr1; Tgfbr2; Tll1
				Axon guidance mediated by Slit Robo	Cxcl12; Ntn1; Ntng1; Robo1; Slit2
				Synthesis of PIPs at the plasma membrane	Inpp4b; Mtm1; Mtmr3; Mtmr6; Pi4k2a; Pik3c2a; Pik3c2b; Pik3cg; Pik3r1; Pip4k2a; Pip4k2b; Pten
				Synthesis of PIPs at early endosomes membrane	Inpp4b; Mtm1; Mtmr2; Pi4k2a; Pik3c2a; Vac14
			STR-TSD	Neurotransmitter receptors and postsynaptic signal transmission	Gabra4; Gabrb2; Gabrg2; Glrb; Gnai1; Gnai3; Gnal; Gnb1; Gng4; Gng7; Kcnj10; Kcnj15; Kcnj16; Kcnj2; Kcnj6; Akap5; Cacng2; Camk2b; Camk2g; Camkk1; Chrnb2; Creb1; Dlg2; Epb4.1l1; Gria1; Gria2; Gria3; Grik2; Grik3; Grin3a; Grip1; Grip2; Ncald; Nsf; Plcb1; Synj2bp; Tspan7
	miR-9	It controls the neuronal differentiation [13–15] and mediates the microglial inflammatory response via different intermediators, such as monocyte chemotactic protein-induced protein 1 (MCPIP1), and NF-κB pathway [16].	SVZ-SD	Nicotinic acetylcholine receptor signaling pathway	Actr1a; Bche; Chrna1; Chrna10; Chrna2; Chrna4; Chrnb2; Chrnb4; Myh1; Myh11; Myh9; Slc5a7; Snap23; Snap29; Stx16; Stx1a; Vamp1; Vamp3
				Axon guidance mediated by Slit Robo	Cxcl12; Cxcr4; Dcc; Ntn1; Ntn3; Ntng1; Rac2
				Inflammation mediated by chemokine and cytokine signaling pathway	Adcy5; Adcy6; Akt3; Arpc1a; Arpc5; Cask; Ccr1; Ccr3; Ccr7; Ccr9; Chuk; Col12a1; Cx3cr1; Cxcr4; Cxcr5; Prkcb; Prkcz; Prkx; Pten; Ptgs1; Ptgs2; Rgs4; Shc1; Socs5; Socs7; Sos1; Vav1; Xcr1
				Epidermal growth factor receptor (EGFR) signaling pathway	Akt3; Btc; Cbl; Cblb; Egf; Ereg; Gab2; Map2k3; Map2k7; Map3k2; Map3k3; Mapk10; Mapk11; Mras; Nf1; Nras; Nrg4; Pik3c2a; Pik3c2b; Pik3cb; Pik3cd; Pik3cg; Pik3r5; Ppp2r5d; Ppp2r5e; Prkca; Prkcb; Prkch; Prkcq; Prkcz; Prkd3; Rac2; Rasa1; Rasa2; Shc1; Shc2; Sos1; Spry4; Stat2; Stat5b; Stat6
				Sema3A PAK dependent Axon repulsion	Hsp90aa1; Nrp1; Pak2; Pak3; Plxna2; Plxna4; Sema3a
	miR-137	It is highly expressed in neurons [17]. It controls the synaptic system associated with learning and memory [18] and the inhibition of inflammatory response as documented in patients with spinal cord injury [19].	SVZ-SD	PDGF signaling pathway	Akt2; Braf; Erg; Fli1; Fos; Gsk3b; Ikbkb; Mapk8; Mapkapk2; Nck1; Nck2; Pdgfra; Pdpk1; Pik3ca; Pik3cg; Pik3r3; Pkn2; Rab11b; Rps6kb1; Shc1; Sos1; Srgap3
				Sema3A PAK dependent Axon repulsion	Nrp1; Pak2; Pak3; Plxna2; Plxna3; Plxna4; Rac1; Sema3a
	miR-126a	It is particular abundant in motoneurons [20] and is associated with the orchestration of memory, aging, and neurodegeneration via PI3K pathway [21].	STR-SD	Axon guidance mediated by netrin	Cdc42; Dcc; Nfatc3; Ntng1; Pik3c2a; Pik3ca; Pik3r3; Pik3r5; Unc5c
				PI3 kinase	Gnaq; Gsk3b; Irs1; Pdpk1; Pik3r5
				Integrin signaling	Crk; Itga11; Itga6; Itgav; Itgb1; Itgbl1; Lamc2; Mapk10; Nras; Pik3c2a; Pik3ca; Pik3r3; Ptpn12; Rap1a; Rap1b; Rap2b; Rap2c; Rhoa; Rnd3; Sos1
	miR-19a	It regulates neural stem cell migration [22], and neuropathic pain caused by lesions or diseases affecting the somatosensory system [23].	STR-TSD	Neurotransmitter receptors and postsynaptic signal transmission	Adcy1; Adcy6; Adcy7; Arhgef9; Gabbr1; Gabra1; Gabrb2; Gabrr1; Glra2; Glrb; Gnai1; Gnai3; Gnb1; Gng12; Kcnj10; Kcnj2; Akap5; Camkk2; Chrna1; Chrnb3; Creb1; Dlg1; Gria2; Grik3; Ncald; Plcb1; Prkar1a; Rps6ka6; Synj2bp; Tspan7
				Inflammation mediated by chemokine and cytokine signaling pathway	Actb; Adcy6; Akt3; Cask; Ccl11; Ccl7; Ccr1; Ccr2; Ccr9; Cx3cr1; Prkacb; Prkcb; Prkcz; Pten; Ptgs1; Ptgs2; Ptk2b; Raf1; Socs5; Socs7
				Membrane trafficking	Ap1g1; Ap1s3; Ap4e1; Arfgap1; Arrb1; Calm1; Chmp4b; Chmp6; Chmp7; Cltc; Cpd; Dnm2; Exoc1; Exoc8; Gja1; Gns; Igf2r; Kif3a; Lnpep; Myo5a; Ocrl; Prkaa2; Prkab2; Rab11a; Rab14; Rala; Ralgapa2; Ralgapb; Rhoq; Sh3d19; Slc2a4; Snap23; Snapin; Sort1; Stam; Stam2; Tfrc; Tsg101; Vps37a; Vps37b; Vps4b; Yipf6
	miR-34a	It controls the ageing and neurodegeneration via Eip74EF, a transcription factor involved in steroid hormone pathways [24], or via polyglutamine-induced neurodegeneration gene, which include the Pcl and Su(z)12, two components of polycomb repressive complex 2 [25].	STR-TSD	Neurotransmitter receptors and postsynaptic signal transmission	Adcy1; Adcy7; Gabra1; Gabra3; Gabra4; Gabrb3; Gnai1; Gnai2; Gnal; Gng12; Gng3; Gng7; Kcnj2; Kcnj5; Kcnj6; Kcnj9; Akap5; Ap2a2; Ap2s1; Cacng2; Camk2b; Camk2d; Camk2g; Chrnb2; Chrnb3; Creb1; Dlg1; Dlg2; Grik3; Grin1; Grin2b; Grip1; Grip2; Htr3b; Ncald; Nsf; Plcb1; Rps6ka2; Synj2bp; Tspan7
				Inflammation mediated by chemokine and cytokine signaling pathway	Akt1; Akt2; Akt3; Alox12; Arpc1b; Arpc5; Camk2d; Cask; Ccl22; Ccr5; Chuk; Col12a1; Col6a1; Col6a2; Cx3cl1; Cxcr2; Prkacb; Prkcb; Pten; Ptk2b; Rac1; Rgs4; Rhoa; Rock1; Rras; Shc1; Socs7; Sos1
				Membrane trafficking	Akt1; Akt2; Ap1b1; Arfgap1; Arrb1; Bloc1s3; Calm1; Chmp4c; Chmp5; Chmp7; Clint1; Cpd; Dab2; Dnm1; Exoc1; Exoc3; Exoc4; Exoc5; Exoc7; Exoc8; Gja5; Gja8; Gjb2; Kifap3; M6pr; Myo1c; Myo5a; Myo6; Napa; Ocrl; Preb; Prkaa2; Prkab1; Prkag1; Rab10; Rab14; Rab5c; Rac1; Rala; Ralgapa2; Ralgapb; Rhoq; Sec23a; Sec24a; Sh3d19; Sh3gl2; Snap23; Sort1; Src; Stam; Stam2; Tbc1d1; Tbc1d4; Tfrc; Tpd52; Vamp2; Vps37a…
	miR-29a	It controls the neuronal survival in the brain, by the regulation of voltage-dependent anion channel-1 expression [26], the synapse formation and plasticity via Actin-related protein 2/3 complex subunit 3 [27], the neuron differentiation, and Schwann cells proliferation and differentiation [28]. miR-29a/b cluster has been correlated with neurodegenerative conditions [26], and with neuroinflammati…	SVZ-TSD	Insulin IGF pathway protein kinase MAP kinase signaling cascade	Elk1; Fos; Igf1; Insr; Insrr; Irs1; Mapk1; Rps6ka4; Rps6ka6
				PI3 kinase	Akt3; Foxo4; Gsk3b; Insr; Irs1; Nras; Pdpk1; Pik3cb; Pik3r1; Pik3r3; Pten
				Axon guidance mediated by netrin	Cdc42; Nfatc2; Nfatc3; Nfatc4; Pik3c2b; Pik3cb; Pik3cg; Pik3r1; Pik3r3; Rac2; Unc5c
				Muscarinic acetylcholine receptor 2 and 4 signaling	Bche; Chrm4; Prkar2a; Stx11; Stx16; Stx1a; Vamp3
				Integrin signaling	Arf6; Arhgap26; Braf; Cdc42; Col10a1; Col11a1; Col11a2; Col15a1; Col16a1; Col1a2; Col27a1; Col2a1; Col3a1; Col4a1; Col4a2; Col4a3; Col4a4; Col4a5; Col4a6; Col5a1; Col5a2; Col5a3; Col6a1; Col6a2; Col6a3; Col8a1; Col9a1; Crk; Elmo2; Flnb; Fyn; Itga10; Itga11; Itga4; Itga5; Itga8; Itga9; Itgb1; Itgb3; Lamc1; Lims1; Map2k4; Mapk10; Mapk8; Nras; Parvb; Pik3c2b; Pik3cb; Pik3cg; Pik3r1; Pik3r3; Rac2; Ra…
		References
		1. Cheng, L.-C.; Pastrana, E.; Tavazoie, M.; Doetsch, F. miR-124 regulates adult neurogenesis in the subventricular zone stem cell niche. Nat. Neurosci. 2009, 12, 399–408. 2. Liu, X.S.; Chopp, M.; Zhang, R.L.; Tao, T.; Wang, X.L.; Kassis, H.; Hozeska-Solgot, A.; Zhang, L.; Chen, C.; Zhang, Z.G. MicroRNA profiling in subventricular zone after stroke: MiR-124a regulates proliferation of neural prog…
